# Supplementary material for: CD24, CD27, CD36 and CD302 gene expression for outcome prediction in patients with multiple myeloma
Source: Oncotarget. 2017 Oct 30;8(58):98931–44. doi: 10.18632/oncotarget.22131 (PMC5716778; doi:10.18632/oncotarget.22131)
Supplement: Supplementary file 2 [file oncotarget-08-98931-s002.xlsx]

## Sheet: export.tsv
Supplementary Table 1: List of the 266 probesets representative of CD molecules defined using the Human Cell Differentiation Molecules database (http://www.hcdm.org).
Probe Set ID	Gene Symbol	Gene Title
221114_at	AMBN	ameloblastin (enamel matrix protein)
204757_s_at	C2CD2L	C2CD2-like
204758_s_at	C2CD2L	C2CD2-like
207167_at	CD101	CD101 molecule
226545_at	CD109	CD109 molecule
229900_at	CD109	CD109 molecule
239719_at	CD109	CD109 molecule
201743_at	CD14	CD14 molecule
204306_s_at	CD151	CD151 molecule (Raph blood group)
207840_at	CD160	CD160 molecule
203645_s_at	CD163	CD163 molecule
215049_x_at	CD163	CD163 molecule
216233_at	CD163	CD163 molecule
223655_at	CD163L1	CD163 molecule-like 1
208405_s_at	CD164	CD164 molecule, sialomucin
208653_s_at	CD164	CD164 molecule, sialomucin
208654_s_at	CD164	CD164 molecule, sialomucin
219669_at	CD177	CD177 molecule
206206_at	CD180	CD180 molecule
206398_s_at	CD19	CD19 molecule
210325_at	CD1A	CD1a molecule
206749_at	CD1B	CD1b molecule
205987_at	CD1C	CD1c molecule
205789_at	CD1D	CD1d molecule
208592_s_at	CD1E	CD1e molecule
215784_at	CD1E	CD1e molecule
205831_at	CD2	CD2 molecule
209582_s_at	CD200	CD200 molecule
209583_s_at	CD200	CD200 molecule
1552875_a_at	CD200R1	CD200 receptor 1
1553395_a_at	CD200R1	CD200 receptor 1
220428_at	CD207	CD207 molecule, langerin
1555729_a_at	CD209	CD209 molecule
207277_at	CD209	CD209 molecule
207278_s_at	CD209	CD209 molecule
204581_at	CD22	CD22 molecule
217422_s_at	CD22	CD22 molecule
220674_at	CD22	CD22 molecule
38521_at	CD22	CD22 molecule
207315_at	CD226	CD226 molecule
208650_s_at	CD24	CD24 molecule
208651_x_at	CD24	CD24 molecule
209771_x_at	CD24	CD24 molecule
209772_s_at	CD24	CD24 molecule
216379_x_at	CD24	CD24 molecule
266_s_at	CD24	CD24 molecule
220307_at	CD244	CD244 molecule, natural killer cell receptor 2B4
234320_at	CD244	CD244 molecule, natural killer cell receptor 2B4
210031_at	CD247	CD247 molecule
219025_at	CD248	CD248 molecule, endosialin
206150_at	CD27	CD27 molecule
223834_at	CD274	CD274 molecule
227458_at	CD274	CD274 molecule
1552914_a_at	CD276	CD276 molecule
1559583_at	CD276	CD276 molecule
224859_at	CD276	CD276 molecule
206545_at	CD28	CD28 molecule
211856_x_at	CD28	CD28 molecule
211861_x_at	CD28	CD28 molecule
203593_at	CD2AP	CD2-associated protein
236257_at	CD2AP	CD2-associated protein
202256_at	CD2BP2	CD2 (cytoplasmic tail) binding protein 2
202257_s_at	CD2BP2	CD2 (cytoplasmic tail) binding protein 2
209933_s_at	CD300A	CD300a molecule
217072_at	CD300A	CD300a molecule
217078_s_at	CD300A	CD300a molecule
207270_x_at	CD300C	CD300c molecule
1554173_at	CD300LB	CD300 molecule-like family member b
1554175_at	CD300LB	CD300 molecule-like family member b
1553043_a_at	CD300LF	CD300 molecule-like family member f
1552509_a_at	CD300LG	CD300 molecule-like family member g
1555636_at	CD300LG	CD300 molecule-like family member g
1555656_at	CD300LG	CD300 molecule-like family member g
203799_at	CD302	CD302 molecule /// LY75-CD302 readthrough
218529_at	CD320	CD320 molecule
206120_at	CD33	CD33 molecule
209543_s_at	CD34	CD34 molecule
206488_s_at	CD36	CD36 molecule (thrombospondin receptor)
209554_at	CD36	CD36 molecule (thrombospondin receptor)
209555_s_at	CD36	CD36 molecule (thrombospondin receptor)
228766_at	CD36	CD36 molecule (thrombospondin receptor)
242197_x_at	CD36	CD36 molecule (thrombospondin receptor)
204192_at	CD37	CD37 molecule
205692_s_at	CD38	CD38 molecule
213539_at	CD3D	CD3d molecule, delta (CD3-TCR complex)
205456_at	CD3E	CD3e molecule, epsilon (CD3-TCR complex)
205264_at	CD3EAP	CD3e molecule, epsilon associated protein
206804_at	CD3G	CD3g molecule, gamma (CD3-TCR complex)
203547_at	CD4	CD4 molecule
216424_at	CD4	CD4 molecule
205153_s_at	CD40	CD40 molecule, TNF receptor superfamily member 5
215346_at	CD40	CD40 molecule, TNF receptor superfamily member 5
222292_at	CD40	CD40 molecule, TNF receptor superfamily member 5
35150_at	CD40	CD40 molecule, TNF receptor superfamily member 5
207892_at	CD40LG	CD40 ligand
1557905_s_at	CD44	CD44 molecule (Indian blood group)
1565868_at	CD44	CD44 molecule (Indian blood group)
204489_s_at	CD44	CD44 molecule (Indian blood group)
204490_s_at	CD44	CD44 molecule (Indian blood group)
209835_x_at	CD44	CD44 molecule (Indian blood group)
210916_s_at	CD44	CD44 molecule (Indian blood group)
212014_x_at	CD44	CD44 molecule (Indian blood group)
212063_at	CD44	CD44 molecule (Indian blood group)
217523_at	CD44	CD44 molecule (Indian blood group)
229221_at	CD44	CD44 molecule (Indian blood group)
234411_x_at	CD44	CD44 molecule (Indian blood group)
234418_x_at	CD44	CD44 molecule (Indian blood group)
207549_x_at	CD46	CD46 molecule, complement regulatory protein
208783_s_at	CD46	CD46 molecule, complement regulatory protein
211574_s_at	CD46	CD46 molecule, complement regulatory protein
211075_s_at	CD47	CD47 molecule
213055_at	CD47	CD47 molecule
213856_at	CD47	CD47 molecule
213857_s_at	CD47	CD47 molecule
226016_at	CD47	CD47 molecule
227259_at	CD47	CD47 molecule
242974_at	CD47	CD47 molecule
204118_at	CD48	CD48 molecule
237759_at	CD48	CD48 molecule
206485_at	CD5	CD5 molecule
230489_at	CD5	CD5 molecule
204661_at	CD52	CD52 molecule
34210_at	CD52	CD52 molecule
203416_at	CD53	CD53 molecule
237606_at	CD53	CD53 molecule
242946_at	CD53	CD53 molecule
1555950_a_at	CD55	CD55 molecule, decay accelerating factor for complement (Cromer blood group)
201925_s_at	CD55	CD55 molecule, decay accelerating factor for complement (Cromer blood group)
201926_s_at	CD55	CD55 molecule, decay accelerating factor for complement (Cromer blood group)
205173_x_at	CD58	CD58 molecule
211744_s_at	CD58	CD58 molecule
216322_at	CD58	CD58 molecule
216942_s_at	CD58	CD58 molecule
222061_at	CD58	CD58 molecule
200983_x_at	CD59	CD59 molecule, complement regulatory protein
200984_s_at	CD59	CD59 molecule, complement regulatory protein
200985_s_at	CD59	CD59 molecule, complement regulatory protein
212463_at	CD59	CD59 molecule, complement regulatory protein
228748_at	CD59	CD59 molecule, complement regulatory protein
206680_at	CD5L	CD5 molecule-like
1566099_at	CD6	CD6 molecule
1566447_at	CD6	CD6 molecule
1566448_at	CD6	CD6 molecule
208602_x_at	CD6	CD6 molecule
211893_x_at	CD6	CD6 molecule
211900_x_at	CD6	CD6 molecule
213958_at	CD6	CD6 molecule
200663_at	CD63	CD63 molecule
203507_at	CD68	CD68 molecule
209795_at	CD69	CD69 molecule
214049_x_at	CD7	CD7 molecule
214551_s_at	CD7	CD7 molecule
206508_at	CD70	CD70 molecule
215925_s_at	CD72	CD72 molecule
1567627_at	CD74	CD74 molecule, major histocompatibility complex, class II invariant chain
1567628_at	CD74	CD74 molecule, major histocompatibility complex, class II invariant chain
209619_at	CD74	CD74 molecule, major histocompatibility complex, class II invariant chain
1555779_a_at	CD79A	CD79a molecule, immunoglobulin-associated alpha
205049_s_at	CD79A	CD79a molecule, immunoglobulin-associated alpha
1555746_at	CD79B	CD79b molecule, immunoglobulin-associated beta
1555748_x_at	CD79B	CD79b molecule, immunoglobulin-associated beta
205297_s_at	CD79B	CD79b molecule, immunoglobulin-associated beta
1554519_at	CD80	CD80 molecule
1555689_at	CD80	CD80 molecule
207176_s_at	CD80	CD80 molecule
200675_at	CD81	CD81 molecule
203904_x_at	CD82	CD82 molecule
228910_at	CD82	CD82 molecule
204440_at	CD83	CD83 molecule
205988_at	CD84	CD84 molecule
211188_at	CD84	CD84 molecule
211189_x_at	CD84	CD84 molecule
211190_x_at	CD84	CD84 molecule
211191_at	CD84	CD84 molecule
211192_s_at	CD84	CD84 molecule
230391_at	CD84	CD84 molecule
244352_at	CD84	CD84 molecule
205685_at	CD86	CD86 molecule
205686_s_at	CD86	CD86 molecule
210895_s_at	CD86	CD86 molecule
205758_at	CD8A	CD8a molecule
1553562_at	CD8B	CD8b molecule
207979_s_at	CD8B	CD8b molecule
215332_s_at	CD8B	CD8b molecule
230037_at	CD8B	CD8b molecule
233317_at	CD9	CD9 molecule
233322_at	CD9	CD9 molecule
201005_at	CD9	CD9 molecule /// uncharacterized LOC100652804 /// uncharacterized LOC100653288
202877_s_at	CD93	CD93 molecule
202878_s_at	CD93	CD93 molecule
1555120_at	CD96	CD96 molecule
206761_at	CD96	CD96 molecule
202910_s_at	CD97	CD97 molecule
201028_s_at	CD99	CD99 molecule
201029_s_at	CD99	CD99 molecule
1554758_a_at	CD99L2	CD99 molecule-like 2
223041_at	CD99L2	CD99 molecule-like 2
233825_s_at	CD99L2	CD99 molecule-like 2
233844_at	CD99L2	CD99 molecule-like 2
232172_at	CD99P1	CD99 molecule pseudogene 1
223893_at	ENAM	enamelin
240586_at	ENAM	Enamelin
203678_at	FAN1	FANCD2/FANCI-associated nuclease 1
239289_x_at	FAN1	FANCD2/FANCI-associated nuclease 1
206759_at	FCER2	Fc fragment of IgE, low affinity II, receptor for (CD23)
206760_s_at	FCER2	Fc fragment of IgE, low affinity II, receptor for (CD23)
216951_at	FCGR1A	Fc fragment of IgG, high affinity Ia, receptor (CD64)
216950_s_at	FCGR1A	Fc fragment of IgG, high affinity Ia, receptor (CD64)
214511_x_at	FCGR1B	Fc fragment of IgG, high affinity Ib, receptor (CD64)
1565673_at	FCGR2A	Fc fragment of IgG, low affinity IIa, receptor (CD32)
203561_at	FCGR2A	Fc fragment of IgG, low affinity IIa, receptor (CD32)
1565674_at	FCGR2A	Fc fragment of IgG, low affinity IIa, receptor (CD32)
210889_s_at	FCGR2B	Fc fragment of IgG, low affinity IIb, receptor (CD32)
210992_x_at	FCGR2C	Fc fragment of IgG, low affinity IIc, receptor for (CD32) (gene/pseudogene)
211395_x_at	FCGR2C	Fc fragment of IgG, low affinity IIc, receptor for (CD32) (gene/pseudogene)
211396_at	FCGR2C	Fc fragment of IgG, low affinity IIc, receptor for (CD32) (gene/pseudogene)
204006_s_at	FCGR3A	Fc fragment of IgG, low affinity IIIa, receptor (CD16a)
204007_at	FCGR3B	Fc fragment of IgG, low affinity IIIb, receptor (CD16b)
202105_at	IGBP1	immunoglobulin (CD79A) binding protein 1
205032_at	ITGA2	integrin, alpha 2 (CD49B, alpha 2 subunit of VLA-2 receptor)
227314_at	ITGA2	integrin, alpha 2 (CD49B, alpha 2 subunit of VLA-2 receptor)
206493_at	ITGA2B	integrin, alpha 2b (platelet glycoprotein IIb of IIb/IIIa complex, antigen CD41)
206494_s_at	ITGA2B	integrin, alpha 2b (platelet glycoprotein IIb of IIb/IIIa complex, antigen CD41)
216956_s_at	ITGA2B	integrin, alpha 2b (platelet glycoprotein IIb of IIb/IIIa complex, antigen CD41)
216966_at	ITGA2B	integrin, alpha 2b (platelet glycoprotein IIb of IIb/IIIa complex, antigen CD41)
201474_s_at	ITGA3	integrin, alpha 3 (antigen CD49C, alpha 3 subunit of VLA-3 receptor)
205884_at	ITGA4	integrin, alpha 4 (antigen CD49D, alpha 4 subunit of VLA-4 receptor)
205885_s_at	ITGA4	integrin, alpha 4 (antigen CD49D, alpha 4 subunit of VLA-4 receptor)
213416_at	ITGA4	integrin, alpha 4 (antigen CD49D, alpha 4 subunit of VLA-4 receptor)
205055_at	ITGAE	integrin, alpha E (antigen CD103, human mucosal lymphocyte antigen 1; alpha polypeptide)
1554240_a_at	ITGAL	integrin, alpha L (antigen CD11A (p180), lymphocyte function-associated antigen 1)
213475_s_at	ITGAL	integrin, alpha L (antigen CD11A (p180), lymphocyte function-associated antigen 1)
1553530_a_at	ITGB1	integrin, beta 1 (fibronectin receptor, beta polypeptide, antigen CD29 includes MDF2, MSK12)
1553678_a_at	ITGB1	integrin, beta 1 (fibronectin receptor, beta polypeptide, antigen CD29 includes MDF2, MSK12)
211945_s_at	ITGB1	integrin, beta 1 (fibronectin receptor, beta polypeptide, antigen CD29 includes MDF2, MSK12)
215878_at	ITGB1	integrin, beta 1 (fibronectin receptor, beta polypeptide, antigen CD29 includes MDF2, MSK12)
215879_at	ITGB1	integrin, beta 1 (fibronectin receptor, beta polypeptide, antigen CD29 includes MDF2, MSK12)
216178_x_at	ITGB1	integrin, beta 1 (fibronectin receptor, beta polypeptide, antigen CD29 includes MDF2, MSK12)
216190_x_at	ITGB1	integrin, beta 1 (fibronectin receptor, beta polypeptide, antigen CD29 includes MDF2, MSK12)
204625_s_at	ITGB3	integrin, beta 3 (platelet glycoprotein IIIa, antigen CD61)
204626_s_at	ITGB3	integrin, beta 3 (platelet glycoprotein IIIa, antigen CD61)
204627_s_at	ITGB3	integrin, beta 3 (platelet glycoprotein IIIa, antigen CD61)
204628_s_at	ITGB3	integrin, beta 3 (platelet glycoprotein IIIa, antigen CD61)
211579_at	ITGB3	integrin, beta 3 (platelet glycoprotein IIIa, antigen CD61)
215240_at	ITGB3	integrin, beta 3 (platelet glycoprotein IIIa, antigen CD61)
216261_at	ITGB3	integrin, beta 3 (platelet glycoprotein IIIa, antigen CD61)
212131_at	LSM14A	LSM14A, SCD6 homolog A (S. cerevisiae)
212132_at	LSM14A	LSM14A, SCD6 homolog A (S. cerevisiae)
222099_s_at	LSM14A	LSM14A, SCD6 homolog A (S. cerevisiae)
1553304_at	LSM14B	LSM14B, SCD6 homolog B (S. cerevisiae)
219653_at	LSM14B	LSM14B, SCD6 homolog B (S. cerevisiae)
224171_at	LSM14B	LSM14B, SCD6 homolog B (S. cerevisiae)
231200_at	LSM14B	LSM14B, SCD6 homolog B (S. cerevisiae)
244488_at	LSM14B	LSM14B, SCD6 homolog B (S. cerevisiae)
1553994_at	NT5E	5'-nucleotidase, ecto (CD73)
1553995_a_at	NT5E	5'-nucleotidase, ecto (CD73)
203939_at	NT5E	5'-nucleotidase, ecto (CD73)
227486_at	NT5E	5'-nucleotidase, ecto (CD73)
204201_s_at	PTPN13	protein tyrosine phosphatase, non-receptor type 13 (APO-1/CD95 (Fas)-associated phosphatase)
243792_x_at	PTPN13	Protein tyrosine phosphatase, non-receptor type 13 (APO-1/CD95 (Fas)-associated phosphatase)
206049_at	SELP	selectin P (granule membrane protein 140kDa, antigen CD62)
207332_s_at	TFRC	transferrin receptor (p90, CD71)
208691_at	TFRC	transferrin receptor (p90, CD71)
237214_at	TFRC	transferrin receptor (p90, CD71)
237215_s_at	TFRC	transferrin receptor (p90, CD71)
240686_x_at	TFRC	Transferrin receptor (p90, CD71)
