# Supplementary material for: CD24, CD27, CD36 and CD302 gene expression for outcome prediction in patients with multiple myeloma
Source: Oncotarget. 2017 Oct 30;8(58):98931–44. doi: 10.18632/oncotarget.22131 (PMC5716778; doi:10.18632/oncotarget.22131)
Supplement: Supplementary file 3 [file oncotarget-08-98931-s003.xlsx]

## Sheet: Feuil1
Supplementary Table 2: Cluster differentiation genes that are deregulated in HMCL compared with MMC. Gene expression was profiled in MMC samples from the HM cohort (n=206 MM patients) and HMLC samples (n=25) using Affymetrix U133 plus 2.0 microarrays. Genes that are (A) overexpressed and (B) downregulated in HMLC compared with MMC were identified using SAM supervised unpaired analysis with a 5% f…
A
Probeset	Gene	Ratio	FDR	Affymetrix description
202256_at	CD2BP2	2.25824	0	CD2 (cytoplasmic tail) binding protein 2
218529_at	CD320	4.34	0	CD320 molecule
B
Probeset	Gene	Ratio	FDR	Affymetrix description
215049_x_at	CD163	0.01	0	CD163 molecule
206398_s_at	CD19	0.08	0	CD19 molecule
216379_x_at	CD24	0.15	0	CD24 molecule
228766_at	CD36	0.1	0	CD36 molecule (thrombospondin receptor)
206680_at	CD5L	0.15	0	CD5 molecule-like
203507_at	CD68	0.13	0	CD68 molecule /// small nucleolar RNA, H/ACA box 67
205049_s_at	CD79a	0.26	0	CD79a molecule, immunoglobulin-associated alpha
207176_s_at	CD80	0.39	0	CD80 molecule
205988_at	CD84	0.23	0	CD84 molecule
204007_at	FCGR3b	0.05	0	Fc fragment of IgG, low affinity IIIb, receptor (CD16b)
206150_at	TNFRSF7	0.19	0	CD27 molecule
