# Supplementary material for: CD24, CD27, CD36 and CD302 gene expression for outcome prediction in patients with multiple myeloma
Source: Oncotarget. 2017 Oct 30;8(58):98931–44. doi: 10.18632/oncotarget.22131 (PMC5716778; doi:10.18632/oncotarget.22131)
Supplement: Supplementary file 4 [file oncotarget-08-98931-s004.xlsx]

## Sheet: Sheet1
Table 1: Cluster differentiation genes overexpressed in myeloma cells compared to normal BMPC. Gene expression was profiled with affymetrix U133 plus 2.0 microarray. Genes significantly differentially expressed were identified using SAM supervised unpaired analysis with a 5% false discovery rate.
Overexpressed
Gene	Expressed in	Function	Disease progression	References
CD109		anchored protein with an important role in osteoclastogenesis, proliferation and tumorigenesis. CD109 depletion is associated with the diminution of osteoclast formation		Wang et al., 2013
CD1d	antigen-presenting cells	involved in natural killer T-cell activation that plays a role in the antitumor T-cell response	highly expressed in monoclonal gammopathy of undetermined significance (MGUS) and early MM stages and is downregulated in patients with progressive MM and lost in HMCLs	Favreau et al., 2016
CD200		highly conserved type I transmembrane glycoprotein involved in T-cell mediated immune response suppression by immunoregulatory signaling through interaction with CD200 receptors	CD200 is overexpressed in MMC compared with normal PC and is associated with poor prognosis	Moreaux et al., 2006, 2008; Olteanu et al., 2011, 2012; Tazawa et al., 2015
CD2BP2	T-cells	interacts with CD2 and is involved in cytokine signaling, such as IL-2		Heinze et al., 2007
CD300a		immunoregulatory molecule with a single V-like Ig domain and four immunoreceptor tyrosine-based inhibitory motifs (ITIMs) involved in immune response regulation		Clark et al., 2007
CD320	strongly expressed by proliferative cells	involved in cell metabolism and in cell cycle regulation		Lai et al., 2011; Quadros and Sequeira, 2013; Quadros et al., 2013
CD47		integrin-associated receptor protein that interacts with signal regulatory protein a (SIRPa), thrombospondin (TSP)-1 and -2 to mediate various cellular functions. CD47 has a role in osteoclastogenesis	its expression has been associated with poor MM prognosis	Kim et al., 2012; Kukreja et al., 2009
CD59		membrane complement regulator that protects cells from membrane attacks	highly expressed in various cancer cells	You et al., 2011
CD32		FcgammaRII is a member of the Ig gene superfamily. play a role in antibody-dependent cellular cytotoxicity, phagocytosis, oxidative burst and the release of inflammation mediators	CD32 expression is significantly increased in MMC with a mature BMPC phenotype compared with plasmablastic myeloma cells	Williams et al., 2013; Zheng et al., 2006, Karnell et al., 2014
Downregulated
Gene	Expressed in	Function		References
CD163	mainly expressed by macrophages	scavenger receptor of hemoglobin-haptoglobin complexes, linked to anti-inflammation responses	associated with poor MM prognosis	Andersen et al., 2014; Suyanı et al., 2013
CD19
CD24	many B cells	glycosylphosphatidylinositol (GPI)-linked cell surface
CD36		scavenger receptor that mediates several TSP-dependent reactions, such as cell adhesion, inflammation, chemotaxis, atherosclerosis, cell proliferation and tumor metastasis formation. Furthermore, CD36 is involved in the regulation of fatty acid uptake and metabolism, phagocytosis and inflammatory response		Sanjurjo et al., 2015
CD52
CD5L		involved in modulating leukocyte migration and the inflammatory response. This antigen has an anti-apoptotic role in many leukocyte types		Sanjurjo et al., 2015
CD68	mainly expressed by macrophages	transmembrane glycoprotein, linked to anti-inflammation responses	associated with poor MM prognosis	Andersen et al., 2014; Suyanı et al., 2013
CD79a		forms a complex with CD79b (Ig-beta) for the initiation of B-cell antigen receptor signal transduction. CD79a plays a role in B-cell development, stabilization and function		Tanaka et al., 2009
CD80	B cells	transmembrane glycoprotein involves in the regulation of the immune response by activating T-cells		Czuczman et al., 2012
CD81
CD82		transmembrane protein and a member of the tetraspanin family involved in various biological processes, such as cell adhesion, migration or proliferation.
CD84		member of the signaling lymphocyte activation molecule (SLAM) family		Binsky-Ehrenreich et al., 2014
CD99		involved in leukocyte migration, adhesion and transmembrane protein transport	The level of CD99 on B-cells decreases with the maturation stage and in advanced B-cell malignancies	Husak and Dworzak, 2012
CD16b		member of the Ig gene superfamily and is the main human FcgR
CD11a
CD27

## Sheet: Feuil1
Supplementary Table 3: Description of new CD antigens deregulated in MMC compared with BMPC. We identify (A) new potential therapeutic targets for monoclonal-based treatments and (B) new potential markers to discriminate normal from malignant plasma cells.
A
Gene	Description	References
CD2BP2	CD2BP2 interacts with CD2 and is involved in cytokine signaling, such as IL-2, in T-cells.	Heinze et al., 2007
CD109	CD109 is an anchored protein with an important role in osteoclastogenesis, proliferation and tumorigenesis. CD109 depletion is associated with the diminution of osteoclast formation.	Wang et al., 2013
CD300a	CD300a is an immunoregulatory molecule from the same family as CD32 with a single V-like Ig domain and four immunoreceptor tyrosine-based inhibitory motifs (ITIMs) involved in immune response regulation.	Clark et al., 2007
CD320	CD320 (TCblR) is involved in cell metabolism and in cell cycle regulation. Cellular uptake of cobalamin (vitamin B12) (Cbl) is mediated by transcobalamin (TC) and its receptor TCblR that has a high affinity for Cbl-saturated TC. CD320 is strongly expressed by proliferative cells.	Lai et al., 2011 Quadros and Sequeira, 2013 Quadros et al., 2013
B
Gene	Description	References
CD5L	CD5L is involved in modulating leukocyte migration and the inflammatory response. This antigen has an anti-apoptotic role in many leukocyte types, whereas CD5L in combination with transforming growth factor-beta inhibits B lymphocytes proliferation.	Sanjurjo et al., 2015 Yusa et al., 1999
CD16b	FcgRIII is a member of the Ig gene superfamily and is the main human FcgR. Different groups did not observe CD16 expression in the B lymphocyte lineage, including in BMPC and MMC.	Terstappen et al., 1990 Camp et al., 1990 Leo et al., 1992
CD24	CD24 is a glycosylphosphatidylinositol (GPI)-linked cell surface protein expressed on many B cells. Its expression is regulated during cell differentiation blocking B lymphocyte development. The protein is implicated in cell stress regulation and signal transduction.	Ayre and Christian, 2016
CD36	CD36 is a scavenger receptor involved in several mechanisms, such as fatty acid uptake regulation, phagocytosis, cell adhesion, inflammation, chemotaxis, atherosclerosis, cell proliferation and tumor metastasis formation.	Sanjurjo et al., 2015
CD68	CD68 is a transmembrane glycoprotein mainly expressed by macrophages. CD68 and CD163 are involved in inflammation responses. Their expression is associated with poor MM prognosis.	Andersen et al., 2014 Suyanı et al., 2013
CD80	The transmembrane glycoprotein CD80 is expressed on B cells and is involved in the regulation of the immune response by activating T-cells.	Czuczman et al., 2012
CD84	The membrane glycoprotein CD84 is a member of the signaling lymphocyte activation molecule (SLAM) family.	Binsky-Ehrenreich et al., 2014
CD99	CD99 is a cell surface glycoprotein involved in leukocyte migration, adhesion and transmembrane protein transport. The level of CD99 on B-cells decreases with the maturation stage and in advanced B-cell malignancies.	Husak and Dworzak, 2012
CD163	CD163 is a scavenger receptor of hemoglobin-haptoglobin complexes. CD163 and CD68 are involved in inflammation responses. Their expression is associated with poor MM prognosis.	Andersen et al., 2014 Suyanı et al., 2013
